# Supplementary material for: Effects of housing conditions on health and gut microbiome of female cynomolgus monkeys and improvement of welfare by checking menstruation under socially housed condition
Source: Heliyon. 2025 Jan 12;11(2):e41912. doi: 10.1016/j.heliyon.2025.e41912 (PMC11786677; doi:10.1016/j.heliyon.2025.e41912)
Supplement: Multimedia component 1 [file mmc1.xlsx]

## Sheet: Sheet1
Table S1. Grouping the single-caged young monkeys to socially housed condition
SampleID	Raw_reads	Filtered_reads	Merged_reads	Valid_reads
Single to single day0-1	145968	131681	76408	61568
Single to single day0-2	117227	108607	88211	64386
Single to single day0-3	133284	123054	92470	57760
Single to single day0-4	124976	114406	87336	61306
Single to single day0-5	116106	106114	87156	64677
Single to single day0-6	148918	137651	111918	68472
Single to single day0-7	120479	111655	83446	62025
Single to single day0-8	114054	105522	84448	64294
Single to single day0-9	135601	124950	104233	69758
Single to single day0-10	131725	122527	108742	65083
Single to single day0-11	110782	101941	80918	54165
Single to single day0-12	134825	124284	98757	63888
Single to single day0-13	127254	117998	98265	76127
Single to single day0-14	140148	129911	112384	72053
Single to group day0-1	121068	111528	93116	59369
Single to group day0-2	135999	125568	104253	79621
Single to group day0-3	127103	119294	103402	71861
Single to group day0-4	133312	123464	108160	77507
Single to group day0-5	125388	115203	91651	65470
Single to group day0-6	141481	130945	107362	78436
Single to group day0-7	130946	123020	107216	74870
Single to group day0-8	111588	102587	85004	51804
Single to group day0-9	129857	121250	91557	68387
Single to group day0-10	119534	110865	88479	69331
Single to group day0-11	113720	106550	89917	69207
Single to group day0-12	109054	100692	86514	61370
Single to group day0-13	130996	121228	102072	68541
Single to single day7-1	108734	103112	74603	51257
Single to single day7-2	110848	106353	81158	50662
Single to single day7-3	105481	100088	72425	51047
Single to single day7-4	84235	79820	61227	44992
Single to single day7-5	114064	107972	80842	56671
Single to single day7-6	105668	100555	76676	56496
Single to single day7-7	106211	101777	82434	53944
Single to single day7-8	100751	94604	72128	50302
Single to single day7-9	125761	119837	96464	61218
Single to single day7-10	95118	90212	72945	49041
Single to single day7-11	119060	113836	89187	60736
Single to single day7-12	98854	93621	74774	59693
Single to single day7-13	102791	97632	87139	50577
Single to single day7-14	96131	91623	69866	44930
Single to group day7-1	102205	97169	74678	46827
Single to group day7-2	87570	82825	67895	44002
Single to group day7-3	97746	93039	71900	48747
Single to group day7-4	112090	106540	81718	58681
Single to group day7-5	99492	94177	68956	48494
Single to group day7-6	101032	95183	77379	56925
Single to group day7-7	110074	104802	86305	58047
Single to group day7-8	104271	98731	79119	53915
Single to group day7-9	96276	91164	74578	51558
Single to group day7-10	114922	109375	80512	55926
Single to group day7-11	107937	102455	80811	57217
Single to group day7-12	100947	95936	72431	48110
Single to group day7-13	93893	88876	75649	49442
Single to single day30-1	124112	115716	96890	62812
Single to single day30-2	105610	97699	83282	61363
Single to single day30-3	97850	89260	80909	61584
Single to single day30-4	117872	109973	99580	82163
Single to single day30-5	120367	111619	97400	60665
Single to single day30-6	124405	114571	93815	71336
Single to single day30-7	105970	96881	78978	59509
Single to single day30-8	138482	128059	103824	78488
Single to single day30-9	126675	117914	100807	79025
Single to single day30-10	118971	110076	94135	65590
Single to single day30-11	109046	100517	90082	61922
Single to single day30-12	154474	143677	114987	74763
Single to single day30-13	154383	143386	125305	92648
Single to single day30-14	142772	132390	118561	72182
Single to group day30-1	113114	104928	94118	69776
Single to group day30-2	130850	121530	102679	74067
Single to group day30-3	120042	111434	95068	66329
Single to group day30-4	115834	106032	83162	57099
Single to group day30-5	126019	115870	95527	79048
Single to group day30-6	121692	111484	95228	71711
Single to group day30-7	120175	109996	89115	63718
Single to group day30-8	131115	120033	98760	70298
Single to group day30-9	130804	120646	92611	65566
Single to group day30-10	141296	131376	95659	62616
Single to group day30-11	104459	96535	74340	55431
Single to group day30-12	136970	125756	92654	67605
Single to group day30-13	137672	128003	98521	65272
Single to single day150-1	99613	92342	73716	55083
Single to single day150-2	134214	123926	95636	56704
Single to single day150-3	106914	99005	79121	52458
Single to single day150-4	112649	104446	90284	57776
Single to single day150-5	110691	102976	79253	58827
Single to single day150-6	110717	102086	82345	58864
Single to single day150-7	152557	141499	111271	81771
Single to single day150-8	107015	100642	81996	60129
Single to single day150-9	103765	95704	73418	47108
Single to single day150-10	90005	82817	69934	48894
Single to single day150-11	113822	105286	86962	59559
Single to single day150-12	97899	90871	80748	65699
Single to single day150-13	105897	99528	86241	64128
Single to single day150-14	111478	102743	84772	52349
Single to group day150-1	91763	84861	68869	49366
Single to group day150-2	108566	101764	85613	65637
Single to group day150-3	94292	86056	66197	49551
Single to group day150-4	118651	109874	85502	67518
Single to group day150-5	115866	107953	85371	57422
Single to group day150-6	82244	75985	68035	55975
Single to group day150-7	116880	108814	90671	59625
Single to group day150-8	112062	103725	83807	53407
Single to group day150-9	113910	104324	78514	59615
Single to group day150-10	93910	85379	55019	39278
Single to group day150-11	140339	128584	96629	72121
Single to group day150-12	110312	102195	73974	52198
Single to group day150-13	102014	84293	74562	65371
