# Supplementary material for: Effects of housing conditions on health and gut microbiome of female cynomolgus monkeys and improvement of welfare by checking menstruation under socially housed condition
Source: Heliyon. 2025 Jan 12;11(2):e41912. doi: 10.1016/j.heliyon.2025.e41912 (PMC11786677; doi:10.1016/j.heliyon.2025.e41912)
Supplement: Multimedia component 2 [file mmc2.xlsx]

## Sheet: Sheet1
Table S2. Separating the grouped middle-aged monkeys to single cages
SampleID	Raw_reads	Filtered_reads	Merged_reads	Valid_reads
Group to group day 0-1	108714	100847	87902	53203
Group to group day 0-2	123838	115049	103999	55230
Group to group day 0-3	125091	115593	99794	65733
Group to group day 0-4	122013	112604	94028	51040
Group to group day 0-5	134974	124654	105314	75790
Group to group day 0-6	122648	113299	100012	54920
Group to group day 0-7	110315	102651	88954	53862
Group to single day 0-1	130293	121210	101894	71729
Group to single day 0-2	120980	112733	91912	56292
Group to single day 0-3	108104	100389	84532	47727
Group to single day 0-4	136327	126594	112692	64470
Group to single day 0-5	123242	115516	101183	58405
Group to single day 0-6	120375	112290	93957	58215
Group to single day 0-7	124543	116656	97348	62843
Group to single day 0-8	120728	113550	99816	72751
Group to single day 0-9	130555	120792	99666	62525
Group to group day 7-1	109633	101249	83263	51632
Group to group day 7-2	127843	119476	101308	75393
Group to group day 7-3	133676	125640	113905	80222
Group to group day 7-4	125723	112355	103934	80646
Group to group day 7-5	142392	133974	115479	74474
Group to group day 7-6	136604	125348	110709	71775
Group to group day 7-7	127410	119111	106428	78195
Group to single day 7-1	127715	116135	99993	72280
Group to single day 7-2	143399	134307	115396	70037
Group to single day 7-3	126530	118910	102284	57428
Group to single day 7-4	111581	103815	87344	49874
Group to single day 7-5	131416	123649	114892	93027
Group to single day 7-6	127972	118242	106528	73237
Group to single day 7-7	138828	129620	117890	73340
Group to single day 7-8	130098	120904	99809	68248
Group to single day 7-9	141282	131739	116683	75081
Group to group day 60-1	127204	116826	102554	71848
Group to group day 60-2	131646	123039	108803	85612
Group to group day 60-3	115159	106649	96521	79648
Group to group day 60-4	116999	108385	100293	65853
Group to group day 60-5	110149	102224	88510	64769
Group to group day 60-6	107513	99722	88795	54529
Group to group day 60-7	113957	105861	99527	71013
Group to single day 60-1	111841	102913	87823	65380
Group to single day 60-2	119773	111672	98004	65533
Group to single day 60-3	99587	92279	75783	53099
Group to single day 60-4	131881	122155	111658	75436
Group to single day 60-5	120041	111468	106460	94514
Group to single day 60-6	113749	105801	89079	61830
Group to single day 60-7	112348	104620	97292	73256
Group to single day 60-8	97292	90996	79097	56794
Group to single day 60-9	102659	95162	89115	72781
Group to group day 180-1	114669	106227	93592	66118
Group to group day 180-2	101032	94422	82220	61330
Group to group day 180-3	115943	107717	91172	66888
Group to group day 180-4	107399	99789	82348	60209
Group to group day 180-5	94345	86751	69601	52654
Group to group day 180-6	115878	108099	98250	70285
Group to group day 180-7	113019	105792	85848	59666
Group to single day 180-1	126844	117408	105193	84981
Group to single day 180-2	122141	112883	99884	82779
Group to single day 180-3	129638	120319	102953	75347
Group to single day 180-4	132068	123499	109441	80539
Group to single day 180-5	134973	125183	121108	114695
Group to single day 180-6	104567	97059	85654	59928
Group to single day 180-7	139210	128820	111813	73765
Group to single day 180-8	129337	119832	102353	60751
Group to single day 180-9	135539	126897	116060	82006
