# Supplementary material for: Effects of housing conditions on health and gut microbiome of female cynomolgus monkeys and improvement of welfare by checking menstruation under socially housed condition
Source: Heliyon. 2025 Jan 12;11(2):e41912. doi: 10.1016/j.heliyon.2025.e41912 (PMC11786677; doi:10.1016/j.heliyon.2025.e41912)
Supplement: Multimedia component 3 [file mmc3.xlsx]

## Sheet: Sheet1
Table S3. Improve the health status of female cynomolgus monkeys by checking menstruation under social housing condition
Sample	Raw_reads	Filtered_reads	Merged_reads	Valid_reads
Pre-control-1	63236	62633	62085	57989
Pre-control-2	69779	69180	68343	58438
Pre-control-3	70864	70401	69805	61865
Pre-control-4	63201	62803	62149	53721
Pre-control-5	70052	69507	68138	58706
Pre-control-6	67801	67285	66195	57200
Pre-control-7	68028	67416	66684	59927
Pre-control-8	57833	57401	56418	46621
Pre-control-9	71902	71291	70349	61257
Pre-control-10	102054	101342	99761	83603
Post-control-1	99489	98624	97393	89891
Post-control-2	76164	75551	74634	66151
Post-control-3	77135	76381	75506	64217
Post-control-4	65944	65511	64717	58982
Post-control-5	77739	77055	76077	66596
Post-control-6	66138	65676	64755	58700
Post-control-7	75726	75007	74020	68032
Post-control-8	73074	72514	71619	62816
Post-control-9	85384	84658	83664	75665
Post-control-10	86285	85571	84421	78751
Pre-trained-1	99911	99042	95300	83754
Pre-trained-2	95529	94656	92172	78766
Pre-trained-3	69348	68625	68010	61429
Pre-trained-4	71119	70440	69685	62536
Pre-trained-5	69871	69294	68391	62452
Pre-trained-6	66297	65796	64911	56987
Pre-trained-7	68745	68173	67432	58108
Pre-trained-8	67958	67247	66186	59783
Pre-trained-9	71764	70932	70122	63232
Pre-trained-10	71080	70411	69697	60214
Post-trained-1	67832	67248	66511	60522
Post-trained-2	70762	70112	69164	60341
Post-trained-3	69620	68985	68082	57662
Post-trained-4	79622	78751	78013	69483
Post-trained-5	76870	76239	75481	66353
Post-trained-6	73141	72467	71618	62248
Post-trained-7	75829	75194	74206	64706
Post-trained-8	58685	58251	57372	50010
Post-trained-9	70471	69797	69114	63555
Post-trained-10	68415	67782	66956	61561
